# Supplementary material for: Male Pheromones Induce Ovulation in Female Honeycomb Groupers (Epinephelus merra): A Comprehensive Study of Spawning Aggregation Behavior and Ovarian Development
Source: Cells. 2022 Jan 30;11(3):484. doi: 10.3390/cells11030484 (PMC8833890; doi:10.3390/cells11030484)
Supplement: Supplementary file 1 [file cells-11-00484-s001.zip]

Archive with 1 entries (1 files):
- cells-1453773-supplementary.pdf
